# Supplementary material for: Low temperature modifies seedling leaf anatomy and gene expression in Hypericum perforatum
Source: Front Plant Sci. 2022 Sep 27;13:1020857. doi: 10.3389/fpls.2022.1020857 (PMC9552896; doi:10.3389/fpls.2022.1020857)
Supplement: Supplementary file 2 [file Table_1.xlsx]

## Sheet: Sheet1
1>CAB13 (Unigene0011257)
ATGGCAACCATCTCCAGCTCTGTCCTACCAAACCTATTCCTTGGGAGAAGGGGTACCAACGTAAACCCTTTCAGAGATGCTGTTCCTCTTGGAAATGGTGGCAGGTTCACCATGGGACTTGACTTGTGGTACGGACCAGACAGAGTAAAGTACTTGGGACCGTTTTCAGCTCAGACACCTTCCTACCTCAATGGAGAGTTCCCCGGTGACTATGGCTGGGACACTGCTGGCTTGTCTGCTGACCCTGAAGCCTTTGCCAAGAACAGGGCTCTCGAGGTTATCCATGGAAGGTGGGCAATGCTTGGAGCATTTGGTTGCCTAACTCCTGAAGTCCTTGAGAAATGGGTCAAGGTGGACTTCAAGGAGCCGGTATGGTTCAAGGCTGGTGCCCAAATCTTC…
2>CAB2R (Unigene0039379)
ACCGCTGGACTCTCGGCTGACCCAGAGACATTCGCTAAGAACAGGGAGCTCGAGGTGATCCACTCTCGGTGGGCCATGCTTGGAGCTCTCGGGTGCGTGTTCCCCGAGCTCCTGGCCCGCAATGGGGTCAAGTTCGGTGAGGCAGTGTGGTTCAAGGCCGGAGCTCAGATATTCAGCGAGGGTGGGTTGGACTACTTGGGGAACCCAAGCTTGGTCCATGCACAGAGCATCTTGGCC
3>LHCB1.2 (Unigene0002933)
ATGGCAACAGCATCCATGGCCCTTTCGTCCCCTGCCTTGGCTGGCAAGGTCGTGACGAAGCCCACCACTGGTTCCCTCCAAGGCGTGAGCAATGGTGGCCGGGTCTCCATGAGGAAGACCGCCTCCAAGAAGGTTGCCCCCTCCGGCAGCCCCTGGTACGGTGCCGACCGCGTCAAGTACCTTGGCCCATTCTCCGGTGAGCCCCCGAGCTACTTGACCGGTGAGTTCCCGGGAGACTACGGCTGGGACACCGCCGGATTGTCCGCCGACCCCGAGACATTCGCTAAGAACCGGGAGCTCGAGGTGATCCACTCTCGGTGGGCCATGCTTGGAGCTCTCGGGTGCGTG
4>CAP10A (Unigene0037069)
ATGGCTGCGACGTCTGCCGCTGTAATAAGTGGGTTGGGTTCGTCCTTCTTGAAGGGAGCCCAGAGAAGCTCTCCCTTGTTTGGAGCCAGCAGAGTCTCAAGTGGCTCAGTTGGTCCTAGGAGGTTGGTTGTGGTTGCTGCTGCACAGAAGCTGTCGTGGATCCCTGCTGTTAAAAGTGACAGCAGCTTCATTGACCCCGAGTGGCTCGATGGCTCGTAAGTACTCGTCGACTCTCTCAATAATGTCTTTTACATTCGTAAGTGTTGATAATGTCGCATGTCGAGTTCGAATTTTACAAATGAATAAGGTTGGTCGGGTGTTTTTATTCTGGCTCGAAATTGAATTAGTCGAACTAGTATAAAAAAAAAGGGGTCTTGGTGTTGCAGGCTCCCAGGTGAC…
5>PGRL1A (Unigene0043218)
ATGGCTAGCAAGTTGGGATTTTATTTGGGTGGGCCAACTGCTCCCATTCAGAAGCCGAGGTTTCCCGGCTCATCATCACCTTCCTCCAGGCTAGTTCCGACAAGGGTCGTGCCGTTTCATGTCAACGGGAAGCAGTTCCCGTTTGGTGGCCGCGGGTTGATCGTGTTCCCCATCAAGGCTACAGCTGAGCCTCAAGACCAGGTGCAACAAGAAGGGGACGTCGATGACAAGATTCTGCAGTACTGTAGCATAGACGGGAAGCAGAAGAAGTCCCTGGGAGAAATGGAACAAGATTTTCTTCAGGCACTTCAGTCATTCTACTATGATGGAAAAGCTATAATGTCGAACGAGGAATTCGATAACCTCAAGGAAGAGCTAATGTGGGAAGGAAGCAGTGTT…
6>PGR5 (Unigene0044620)
TCTTCTATCTCAGGCTTGGCCGGGTTTAAAGGAGAGCTGGTGAAGTCGACTTGGCCAAGTAGTGGAGTTAGAGTTGGGGCCAAGAGGGCGCCGAGGTTCGTTCCGGTGATGAAGAATGTGAACGAAGGGAAAGGTATCTTTGCACCTGTTGTTGTCGTCACTCGTAATATCGTTGGCAAGAAAACCTTCAACCAGCTCCGGGGCAAGGCCATTGCCTTGCACTCTCAGGTGATAACAGAATTCTGCAAGTCGATCGGAGCAGATTCGAAACAAAGGCAGGGACTGATCAGGCTGGCCAAGAAGAACGGGGAGAAACTTGGTTTCCTAGCC
7>Os01g0913000 (Unigene0033391)
TGCTTCGGGGTGCTTCCGGCCACCGGCCACCAGAAGAAGCTTGTCAGTGCCGTGAACTCGACGCCGCCGCCGCCATCTGGAGGTGGAGGGAGCAGCTTGGACACGGCTGTGGCCGCGGTGGGAGGAGTGACGGAAGTCAGCAAGGACACGTTCTGGCCTATCGTCAACTCCGCCGGTGACAAGCCCGTCGTCCTCGACATGTATACCCAATGG
8>TRM1 (Unigene0011736)
ATGAAGAATTGCTTCCAAGTTGGCACAGTGTGCACTGCTTCAGCCGATAGGCTTAATTTGCCGACATCTAAAGGGTTGACCACATCCACCATAAGATTGACTCCCTCATCTTCCTCCTTCTCCGGCCTCTCTCTCGGAGCCGAAGTCCGAAAGCCATCGATCGTGTGCAAAGCCCGGGAAGCGTTGGATGGAGTTAAAGTGGTGACAGACTCGAGCTGGGACACGCTCGTGATAGAAAGTAAGAACCCGGTCCTGGTGGAGTTCTGGGCACCGTGGTGCGGCCCCTGCAGGATGATAGCCCCCGTGATTGATGAATTGGCGAAAGAGTACACCGGGAAGCTCGCTTGCTTCAAGGTGAACACAGACGACTGTCCGAAGATTGCCACCAAGTACGGGATA…
9>CURT1B (Unigene0044321)
AAGGCACCACCTCGTCAGTTTTCTGGTGGATCAATACAATGTGTCTCCCTCCCATCTCTCCCTTCCCAACATGTTCAGTCCCAGACCCGATCCGGCAAGGCCACAGCTTACTGTCGAAAGATTGCTCGCAGTGTTATGACTATGGCTACCGGAGAGGCTCCGATCGAAGTGGCTTCCACCGAGCTGCCTGATGTGGTCAAGACAATCCAAGAAGCTTGGGACAAAGTTGAGGACAAGTATGCAGTGGGCTCACTTGCAGTGGCCGGTGCGGTGGCCCTCTGGGGTTCCACTGGAATGATCTCT
10>THF1 (Unigene0005651)
ATGGCGGCAGTTGCTTCCGTGTCGTTCCCGGCGGTCGGCCAGCCGTCTTCCGCCGACAGGAAACTGTTCGTTTCTTCTTCGTCGACGCGTGCGAGCCCCGAGGGTTTCCGGCTCCAGCCGTGGGCCGGGATGTCGTGTCATTGCGTCGGGGTTCGTAGTGGAGCTGGTTCCTCCTCCCGTCTGGTCGTCCATTGCATGTCCACGTATGTGCCTACGGTGGCGGAGACTAAGTACAGTTTCCTGAAGGCTTATAAGAAGCCGATTCCTAGCGTGTACAACAATGTGCTTCAGGAGCTGATCGTTCAGCAACACTTGATCAAGTACAAGCGGAACTTTCAGTACGACGCTGTTTTCGCGCTCGGTTTTGTCACAGTGTATGATCAGCTCATGGAAGGGTAC…
11>At3g63540 (Unigene0012158)
ATGGCCACCATTTTCTCCCCAACCGCCCTCCTCTCCTCCTCCTCCACCACCACCACCGCACACAACCCGTCGCATCCACCGAAACCACCTCACCGGGCCCCGAAACCACCCAACAACAGGCCCACACCACCAGCTCTAACACTTGCAGCCAGCACACTAGCAGCAGCCACCCTGCTTGCTTCCACCACCTCACCACCCTCCCTGGCCGACCCTTCCTCCTTCTTCCTCTACTACGGGACAGCTGCCAGCGCGGCAAACTACGGTGGCTATGGGGGGAACTCGGACAAGAAGACATCAGCCGAGTATGTGTACGATGTCCCTGAAGGCTGGAAGGAGAGGCTGGTGTCCAAGGTCGAGAAGGGTACCAACGGGACTGACAGCGAGTTCTACAACCCGAAG…
12>TERC (Unigene0038881)
ATGAGATTAGCTCCGATCATCCACTCCGGCGTCCAAGCTCCTCTCCCTCCCAGGAAGCTCGAGCCTAGGGTTTCCAAATTGGCAGGGCTTCGGCTTTGGCTCCCTCCCTCTCGCTCGCCCTGTGCTTCCCTATTCTCCGTGAGCCGGGAGCTTCGGCTTCGAAACTATCCCGCGGAGTGCAGCCGAGGCGCCGAACAGGAAGACGTGGAGGACACTGCAGGCAAGGTACTCGAAGGGGTTGATGGAGGTAATTCTAGTGAAGTTTCCCGCCCCGTTGATAAGATGGAGGAGGATACTCATGGGAATGCTAATTATAAAACCTCCCTCAAGACAGTTGCTTTATGTGTGTCAACTGCTGTTGCCTTTGGCATTGGCATTGGACTAAAGGATGGAGTTGGA…
13>NMAT1 (Unigene0005032)
ATGTCTGTGAGGCAAAACATCAAACACCTTCTCTACTACAACTTCCGACCCCGAATCCCCACCCCGTCGCCTTTCTCCACCGCCGCCCGGAGCGACCCGTATGCCCTCCTGAAGGAGGACCCGATCCAAATCTGCTTATCCATCTGGGTCAAGTCCTTCTCGAACCCGCCCCGTTCCACCTTCTCCAACCTCACCGGGTTCCTCTCCAAGCTCGACCTGTGGGTCCTCGCCTACCAGCGCTCCTGCGCCCACGTGACCGGCACGTTCCCTCCCCGCTCCGCCATCCACTTCCACACCCTCACCTCCATCCTCTCCCTCAGGGATGCAGTCTTCTATGACAACTTCCGGTGGAACGACCGGGCCCGCCAGATACTCCGCGGTCCGAACGACCGGCCCCTC…
14>NMAT2 (Unigene0043197)
TTTTTGTATAAGTTTGCTTTGAGCCCTAATCGTAGGGTTAGTGGGTCGATTCGGTTACTTTCATACACTCCGATGCACCGCCGGGCACCGGACCCCGACGACCCCTCCTCCTTAATCAAAGAAGACGGCATCTCCGTCTCCACTCAGATGTGGATTGATAACTTCCGCGAACCCGGCCGGACCGTTTCCAACTTGAGCTCGTACCTCCGCCGGTTCGAGCTGTGGGTCCTGGCATACCAGAAGGTGTGCACGGACGAGCTCGGGAAGTACGTGCCCCGGAGCGCGATTCAGCGGTCCGCGATGGACGACTTGTTGGCCCTCCGGAACGCTGTTCTTGATGATAGGTTTAAGTGGGGAGCTAGGCTTCAGTTTTTTATCAAGTCTCCTAGGGATAAGATT…
15>SPS3 (Unigene0034363)
GCCTCCGTTGACGCCAAGGAACCACGCTATCCATTTTCCCTTGTTGCTGATGAACTTTCCAAGATTACAGATTACATAAGGTCAAATTTAGTTTCTAAGTCTCCAAAGCTTACCTCATCTGCTCAGTATTTCTTCAAAGAGGGAGTTCAAGTAAAGCAAGTTCGACCTACAATT
16>EMB2247 (Unigene0009125)
TCCTCTCACAGGCTCAGCCCCTTCCTCCTCTTCAGACGGCGTCGTTTCCTTCCTTCGCGGTCTCGCCCCCGCCTCCGACCCGCGTTCTTTTCCGCTGTGGCGGCCGAGGCAGCGGAGAATGGGGTGTTCACTTCGCCGGAGGTGGCCAAGGTGTTTGATTTTTCTTCCGAGGAAAAGATTTACAATTGGTGGGAGTCTCAAGGATTCTTTAAACCATCTTTTGAACGTGGAACCGATCCTTTCGTCGTACCGATGCCACCTCCTAATGTCACCGGTTCGCTGCATATGGGACATGCAATGTTTGTGACACTTGAGGATATCATGGTTAGATACCAACGAATGAAGGGAAGACCGACATTATGGCTTCCTGGGACTGACCATGCGGGTATTGCAACTCAG…
17>PFK2 (Unigene0034432)
TTCCACCTCCAGACCCTCCCCCACCTAACCGACCACTTCCCAAGCCTCCCCACTCTTCCTTCCCCGCTCCTCTCCAACCCCTTCTACCACCCCTCCGACTCCGACTTCTTCTACCTCTCCTCCACCGACACCGTCCTCAGCCACATCCTCCTCCCCCTCTCCGCCCCTCCGGCTGCGTACCACCGCGCGGGGCCGAGGAAGGAGGTGTACTTCTCGGGCGCGTCGGTTCGGGCGGCGATCGTGACGTGCGGGGGTCTGTGCCCCGGGCTGAACACGGTGATCAGGGAGCTGGTGGTCGGGCTGTGGGACCTCTACGGGGTGAGGGACATCTTCGGGGTCGCGGCCGGCTACCGCGGGTTTTACTCGCGGGAGCCGATTCGTCTCGACCCGAAGATGGTC…
18>ENO1 (Unigene0004025)
ATGGCGGTTACCATCGTCTCCGTCCACGCCAGACAGATCTTCGACAGCCGTGGCAACCCCACCGTCGAGGCCGATGTGAAGCTATCCGACGGCCACGTGGCCAGAGCCGCTGTCCCCAGCGGTGCTTCCACTGGTATCTACGAGGCTCTCGAGCTTAGGGACGGAGGCAAGGATTACCTCGGGAAGGGTGTCTCTAAGGCCGTTAACAATGTCAACTCCATCATTGGCCCTGCTTTGGTTGGAAAGGACCCAAGTGAGCAGACCGCTATCGATGTCTTCATGGTTCAGCAACTTGATGGA
19>HXK1 (Unigene0043512)
GTGAGGAGGAGGATGAGGAGGGACGCCAAGTGGACCAAGGCTGTGGAGATATTGAAGGAGTTGGAGGAGAAATGTGGGACTCCAATTGGGAAGCTCAGGCTGGTCTCTGATGCTATGGTCGTGGAGATGCACGCCGGCCTCGCCTCTGAAGGTGGCAGCAAGCTCAAGATGATCGTCTCCTTTGTTGATAGTTTGCCTACTGGTGAAGAGAAAGGTCTGTTTTATGCGTTGGACCTTGGTGGAACAAACTTTCGAGTTTTGAGGGTACAGCTTGGAGGAAAGGGTGTTGGTCTTGTCAATAAAGAGTTCGCGGAGGTTCCAATTCCTCCAAATTTGATGGTTGGGAAGTCTGATGAACTATTTGACTACATCGCATCAGAGCTTGCAAAATTCGTTTAT…
20>PFP-ALPHA (Unigene0002246)
ATGGATTCGGACTACGGGCTGCCGAGGGAATTGTCGCAGCTCCAGAAGCTCCGATCTCTATACCAGCCGGAGCTCCCTCCATGCCTCCAGGGGACCACGGTGAGGGTGGAATTTGGGGATGCGAGCGCATCCTCCGACCCCCACATCGTTGCCCGCTCCTTCCCCCACACCTACGGACAACCCTTGACTCATTTCCTCCGCCCCTCTGCCAATGTCCCCGACGCCCACATCATCACCCAACACCCTCCTCACAGGGTTGGCATTGTCTTCTGTGGTAGACAGTCCCCTGGTGGACACAATGTTGTGTGGGGTCTCCTTGATGCCCTCAAGGTCCACAACCCTAACAGCACTTTACTCGGCTTTCTTGGAGGTTCTGATGGTTTATTTGCTCAAAAGACC…
21>CUT1 (Unigene0004857)
ATGCCTCCAGTATTGCCGGACTTCTCCAGCTCCGTGAGGCTAAAGTACGTGAAGCTGGGGTACCAATACCTGGTTAACCACATTCTCTACCTCCTCCTCATCCCTGTGATGGTGGGAGTGTCCATCGAGGTGCTCCGGTTGGGTCCGGACGAGATCCTCAACCTTTGGAGGTCCCTCCACTTCGACCTCGTCCAAATCCTGTGCTCATCCTTCATCATAATCTTTGTGGCCACCGTCTACTTCATGTCGAAGCCCCGGACCATCTACCTCGTCGACTACGCGTGCTACAAGCCTCCCGTCACCTGCCGGGTCCCCTTCTCGACGTTCATGGAGCACTCGAGGCTGATACTTAAGGACAAGCCAAAGTCCGTGGAGTTCCAGATGCGGATCCTAGAGCGA…
22>Acot9 (Unigene0028027)
ACCTCGTCTCCCAAACCTATCCCAGTTTTCTCCACCTTCTCCACCCCATTTGACACCAACTCTCCTCCCTCCAGAAAGCCTATAGCTTTATGGTCGGGAGTGTACCATTCTCCGGTCACGACCGCCCTCTGGGAAGCGAGGTCGAGCATCTTCGAGAGGCTCCTGGACCCACCTAAGGATGCGCCTCCTCAGAGTGAATTGCTTACTAAGACCCCGAGCCAGAGCCGCACGTGTATCCGGTACGGGTTTTCGAGTGATAGTATCTTGAGGGAGCAGTATAGGGACCCTTGGAATGAGGTCAGGATTGGGAAGTTGCTTGAGGACCTTGATGCCTTGGCTGGAACCATCTCTGTTAAGCATTGTTCTGATGATGATAGCACAACAAGGCCACTCTTGCTG…
23>AIM1 (Unigene0021159)
CCTCCAAATTAAACTCCGTTTTATAACGGGAGAGGGAGATTAGCTTCTTCGAAGATTTGTTAGGTTTATATTTAAAAAGCTAGAATGGGGAAGCCGGAGGTCACGTTGACGGTGGGAGACGACGGCGTTGCGGTGATCGAGTTCTCCAATCCTCCGGTCAACGCCTTAGCCATCGCCATTTTTGCGGGGTTGAAGGAGAAGTTCGCCGAGGCCACCCGCCGAGACGACGTCAAAGCCATCGTTTTGACCGGCAAGAGTGGGAGGTTTTCTGGTGGTTTTGACATCAATGTCTTCGAGAAGATTCATGCGACTGGGGATGTCTCAATTCTGCCAGAAGCATCCGTTGATCTTATCATCGATACAATTGAAGATTGCAAGAAGCCGGTTGTGGCTGCAATG…
24>KCR1 (Unigene0018170)
ATGGAATCTTGCATGTTCGAGAAGCTAAAGGTGCAGCCTTTATGGATTCTCTTGCCTTTCGCTTTGGGTTCTTTCGCTGTTCTCAGATCTTTAGTGGGAATTCTTAACTGGGTCTACGTTAGTTTCCTTAGACCTGCGAAGAATCTCAAAAAGTACGGGTCTTGGGCTCTAGTGACCGGTCCGACCGATGGGATAGGTAAAGGCTTCGCCTTTCAGTTAGCTAGGAAGGGTCTTAACCTTGTCTTGGTGGGTAGGAGCCCGCAGAAGCTCAAGGATGTTTCAGATTCAATTGGTTCGAAGTACCCCAAGGTCCAGGTGAAGAGTGTGGTGGTGGATTTTAGTGGGGATATTGATGAGGGTGTTAGGAGGATCAATGAGGCCATTGTGGGGTTAGATGTG…
25>PKSA (Unigene0038693)
GCGAATCCGGCTGTGGTTGAGATGGCTGTTGAAGCTAGCCATGCCTGCATCAAGGAGTGGGGAAGGCCGGTTGGCGAGATCACTCATGTTGTGTATGTCTCATCCAGTGAGATCCGCCTGCCGGGAGGTGATGTTTATCTTGCTAGCCAGCTAGGCCTAAGGAGTGATGTCCGTCGTGTGATGCTCTACTTTCTAGGCTGC
26>PKSG5 (Unigene0036545)
GCAGCATTGAAGACCATCGAGGAATGGGGGCAGCCCGTCTCCAAGATCACCCACATGGTCTTCTGCACCTCCACCGGCGCCTGCTATCTTCCGAGCTCCGATTTTCAGATCGCTAAGGCACTCGGCCTCGAGCCGACCGTCCAGAGGTCCATGGTGTTTCCTCATGGATGCTATGCTGCCAGTTCCGGCCTGCGTTTGGCCAAGGACATTGCCGAGAACAACAAAGATGCCCGTGTCCTGGTGGTGTGCTGCGAGTTGATGGTGTCGAGCTTCCATGCACCATCGGAGGACGCGATCGGAATGCTGATAGGTCACGCCATCTTCGGCGACGGAGCGGCCTGCGCGATTGTAGGAGCAGACCCGGAGCCTACAGAGCGCCCAATATTCGAGCTAGTGAAG…
27>CHS (Unigene0036546)
ATGGGTTCGTTTGGAAATGGTATTAGAATTAGCGACCAGAAATCTAAAGGGTTAGCCTCAATTTTGGCAATCGGGACTTCACTTCCACCGTCATGCATTTATCAAGTTGACTATCCAGATTATTACTTTCGAGTTACCAAGTGCGATCACAAAACAAAACTCAAGGAGAAGTTTCGTCGTATCTGTGAAAACTCGGGAGTGACTAAACGTTACTCGGTCCTAACCGAGGACATGATCAATGAGAACGAGAACATAATAAACTACAAGTCTGCATCTGTGGATGCTCGCCAAGCAATCCTACACAAGGAGACACCCAAGCTAGCCAAAGAAGCAGCATTGAAGACCATCGAGGAATGGGGTCAACCCGTCTCCAAGATCACCCACCTGCTATTCTGCTCC…
28>CHS1 (Unigene0028641)
GACATGACGGCATCGTGCTTCCACGCACCATCGGAGGACGCGATGGGGCAGATGATCGGGCAAGCCATCTTTGGCGATGGCGTGGCCTGTGCGATAGTGGGGGCGGACCCGGAACCCACGGAGTATCCGATATTCGAAATGCTGAAGGGCGGGCAGTTTATTGTCCCGGACACTGACGACTGTCTGTATGGCTCGGTGCAGGAAATGGGGTGGATCTACGACATAGACAGGCGCATCCCAAAAGCCATAACTGAAAACATCCTGGGAGCCCTAGAGGGCACACTGAGGCTGATCGGTAAGTGGGACGACCTCAATGGGCTCTTCTACGTGGTCCACCCGGGTGGGCTGGCAATC
29>FGRAMPH1_01T20223 (Unigene0028167)
TTTGATGTGTCAGACCTTTCAGAAGAGGCTACAGATGATGTAGAGGGCTTGGATGCAGCAGCAGCACATGTTGTGAACTTACTGTCGACAGAGCCAGCAGACATTAAGCTGGGTGTTGGCGGATTCAGTATGGGTGCTGCGACCTCTCTATATTCGGCTACTTGCTTTGTGTCGGGAAAGTATGGCAATGGCAATCCATTCCCTGCCAATTTCAATGCAGTAGTAGGATTGAGTGGTTGGCTTCCATGTGCAAAGATCTTGGCAAACAAGATAAGAGGCCAGGATGAAGCTGTTACACGTGCCGCATCATTGCCCATTTTGCTCTGTCATGGCAAAGTGGATGATGTGGTTTCTTACAAGTATGGCGAGAAATCTTCTCAGGCTTTAAATGCCAACGGA…
30>MALD1 (Unigene0006206)
ATGAGTGTGTATTCCGTGAGGCAAGATTACACGTCCAAGGTCAAAGCCCACAGACTGTTCACGGCTTTGGTCCCCGAACGACATGTCGTCCTCCTCAAGGTCCTGCCCCAGAACTTTAAGAGCATAGAGATCGTGCAAGGCGACGGCGGTGTCGGAACTATCAAGAGAACCAATTTCAGCGATGATTTTCCGTACAGATACATGGTTTATAGAATTGACGAGATGGACAAGGAAAATTTGTATGGGAAGTGTACCTATTTCGAAGGCGATGGATTGGATAAATATGGAGCAGAAACAATGGTCTACGAGATCAAGTTCGAGGAAACAAACCAAGGAAGCAGAGGTTATGAGATAATCCATTATCACCCGAAGCCTGGCTGTGAAGTGAAGAAGGACCAA…
31>STH-2 (Unigene0004263）
ATGTCTTATTCTGTCTGCCAAGACATCACATCCCAAATCCCACCCCAAAGGCTCATGAAGGCTTTGGTCAGTGAACGGCACAAGGTCGTCCCTAAGCTCAGGCCTAACATCTTCAAGAGCATGGAGCTTCTTCATGGCGATGGAGGAACGGGAAGCATCAGGAAGGCCGAATTTGTTGACGGGTTTCCAATGAAGTACATGCTGCACAGAATCGACGTCCTCGACATGAAGAACCTCTACTGCAAGTTCACCTTGTACGAAGGGTGTGTGCTGGGCGACAAGTACGAGGAAATCGAGCACGAGATCCAGCTGGAGCCATTAGGCGAGGGTTGCAAGGGCAAGATCTCCACCCACTACCATCCCAAGCCTGGAGTCGTGGTCAACAAAGAGGAGATCGAT…
32>At4g20800 (Unigene0034254)
TTTCTTCTTCTGTTCTCAATTTGTTTGGTCTCTGCTGCTACTACAATGTCAGCAGGAAACCAACGCGACAACTTCCTGCGATGTCTTCCTTCACAATCCAACGCAGCCAATCCGATTTCCGGCGCAATCTACACTCCCCAAAACACGTCTTTCGAGTCCGTTTTCGAGTTCTATGCCAAGAACAAGCGAATTTTCGAGTTGAAGTCGCCCCAGAGACCAGTTGCAATTGTAGCTGCCAAGGACGTATCTCATGTGCAAGCCACTGTGTTGTGTGCAAAGAAGAACGGATTGCAGATC
